# Supplementary material for: Reconstructing the Rasch-Built Myotonic Dystrophy Type 1 Activity and Participation Scale
Source: PLoS One. 2015 Oct 20;10(10):e0139944. doi: 10.1371/journal.pone.0139944 (PMC4618741; doi:10.1371/journal.pone.0139944)
Supplement: S1 Appendix — Legend to data: Studynr = study number; gender (0 = female; 1 = male); agecat = age category (1 = age<30 years; 2 = age≥30 and age<50 years; 3 = age≥50 years); diagnosis = diagnosis type (1 = mild; 2 = adult; 3 = child/congenital); studydegr = study degree (1 = elementary school; 2 = high school; 3 = university). Description items preliminary DM1-ActivC (0 = impossible to perform; 1 = able to perform, but with difficulty; 3 = able to perform, without difficulty): r_ods001 = bend and pickup; r_ods002 = stand <15 minutes; r_ods003 = stand for hours; r_ods004 = stand on one leg; r_ods005 = stand up from sitting; r_ods006 = stand up from lying; r_ods007 = get out of bed; r_ods008 = stand up from squatting position; r_ods009 = kneel down; r_ods010 = sit down from standing; r_ods011 = lie down from standing; r_ods012 = walk indoor; r_ods013 = walk up 1 stair; r_ods014 = walk up 2 stairs; r_ods015 = walk up 3 stairs; r_ods016 = walk upstairs with a bag; r_ods017 = jump; r_ods018 = run; r_ods019 = walk outdoor <100 meters; r_ods020 = walk outdoor <1 kilometers; r_ods021 = walk outdoor >1 kilometers; r_ods022 = walk uphill; r_ods023 = walk in the woods; r_ods024 = walk in the dunes; r_ods025 = walk downstairs; r_ods026 = walk on even ground; r_ods027 = walk on uneven ground; r_ods028 = walk avoiding obstacles; r_ods029 = dance; r_ods030 = travel by public transport; r_ods031 = travel by train; r_ods038 = open/close the door; r_ods039 = turn a key in a lock; r_ods040 = open a door with a key; r_ods041 = open an upper window; r_ods042 = open a low window; r_ods043 = carry a tray; r_ods044 = serve coffee/tea on a tray; r_ods047 = put down a mug/glass; r_ods051 = hang up a coat; r_ods052 = lift heavy object (10 kilograms); r_ods053 = carry/put down a heavy object; r_ods054 = move a table; r_ods055 = move a chair; r_ods056 = pick up a small object; r_ods057 = handle small objects (e.g. a coin); r_ods058 = catch an object (e.g. a ball); r_ods059 = throw an object (e.g. a ball); r_ [file pone.0139944.s002.xls]

## Sheet: Sheet1
studynr	gender	agecat	diagnosis	studydegr	r_ods001	r_ods002	r_ods003	r_ods004	r_ods005	r_ods006	r_ods007	r_ods008	r_ods009	r_ods010	r_ods011	r_ods012	r_ods013	r_ods014	r_ods015	r_ods016	r_ods017	r_ods018	r_ods019	r_ods020	r_ods021	r_ods022	r_ods023	r_ods024	r_ods025	r_ods026	r_ods027	r_ods028	r_ods029	r_ods030	r_ods031	r_ods038	r_ods039	r_ods040	r_ods041	r_ods042	r_ods043	r_ods044	r_ods047	r_ods051	r_ods052	r_ods053	r_ods054	r_ods055	r_ods056
126	0	3	2	2	2	1	0	0	1	1	2	1	0	2	0	1	2	2	1	1	0	0	1	0	0	1	1	1	1	2	1	1	0	1	1	2	2	2	0	1	0	0	2	2	0	0	0	1	2
135	1	2	2	2	2	2	1	1	2	2	2	1	2	2	2	2	2	2	1	2	1	2	2	2	2	1	2	2	2	2	2	2	2	2	2	2	2	2	2	2	2	2	2	2	1	1	2	2	2
137	0	2	3	1	0	0	0	1	1	0	2	0	1	2	1	1	1	0	0	0	0	0	0	0	0	0	0	0	0	0	0	0	0	0	1	1	1	1	0	1	1	1	2	2	0	0	0	1	1
141	1	2	3	1	1	1	1	1	2	1	1	1	2	2	0	2	1	1	1	1	2	1	1	0	0	0	1	1		1	1	0	1	2	2	2	1	2	1	2	2	2	2	2	1	1	1	1	2
143	0	2	3	2	1	0	0	0	1	0	2	1	1	0		2	2	2	1	1	0	0	2	2	2	1	1	1	2	2	1	2	1	2	2	2	2	2	0	2	2	2	2	2	0	0	0	2	2
144	0	3	1	1	0	0	0	0	0	0	1	0	0	1		1	0	0	0	0	0	0	0	0	0	0	0	0	1	1	0	0	0	0	0	1	1	1	0	0	0	0	1	1	0	0	0	1	0
150	1	2	3	2	1	0	0	0	1	1	1	1	1	2	2	1	1	0	0	1	0	0	1	0	0		1		1	1	1	1	1			2	1	1			0	0	2	2	0	0	0	1	2
153	1	2	3	2	1	2	1	0	1	1	2	1	2	2	2	2	1	1	1	1	2	1	2	2	2	1	2	1	2	2	2	2	2	2	2	2	2	2	2	2	2	2	2	2	1	1	1	2	2
159	0	2	3	1	1	1	0	0	1	1	1	0	0	1	1	1	0	0	0	0	0	0	1	0	0	0	0	0	0	1	0	1	0	0	0	1	1	1	1	1	1	0	1	1	0	0	0	1	1
161	1	2	3	1	2	2	1	2	2	1	2	1	2	2	2	2	2	2	2	2	1	1	2	2	2	2	2	2	2	2	2	2				2	2	2	2	2	2	2	2	2	2	2	2	2	2
162	0	2	2	2	1	1	0	0	1	1	1	1	1	1	1	2	1	1	0	1	0	0	2	0	0	1	2	1	2	2	1	1	1			2	2	2	1	1	2	1	2	2	1	1	0	1	1
163	1	2	3	1	1	1	1	0	1	1	2	1	1	2	1	2	1	1	0	1	1	1	2	1	1	1	1	1	1	2	1	1	1	2	2	2	2	2	1	2	2	1	2	2	1	1	1	2	2
164	1	3	2	1	1	0	0	0	1	0	1	0	0	1	1	1	1	0	0	0	0	0	1	0	0	1	1	0	1	1	0	0	0	0	0	2	2	2	0	2	0	0	2	2	0	0	0	1	2
167	0	1	1	1	1	0	0	0	0	0	2	0	1	1	0	2	1	0	0	0	0	0	0	0	0	0	0	0	0	2	0	0	0	0	0	2	1	1	0	2	1	1	2	2	0	0	0	1	1
170	1	3	2	3	1	1	0	0	1	1	1	1	1	1	1	1	1	1	1	1	0	0	1	0	0	1	1	0	1	1	1	1	0	1	1	1	1	1	0	1	1	1	1	1	0	0	0	1	1
172	1	2	2	2	2	2	2	2	2	2	2	2	2	2	2	2	2	2	2	2	2	2	2	2	2	2	2	2	2	2	2	2	2			2	2	2	2	2	2	2	2	2	2	2	2	2	2
173	1	1	2	3	2	2	1	2	2	2	2	2	2	2	2	2	2	2	2	2	2	2	2	2	2	2	2	2	2	2	2	2	2	2	2	2	1	2	2	2	2	2	2	2	1	1	1	2	2
177	1	2	3	2	2	1	0	1	2	1	2	1	2	2	1	2	2	2	1	2	2	2	2	1	0	1	1	0	2	2	1	1	0	1	1	2	2	2	1	2	1	1	2	2	1	0	0	2	1
179	0	2	3	2	1	1	1	2	2	1	2	1	1	2	1	2	2	1	1	2	2	1	1	1	1	2	1	1	1	1	2	1		1	1	2	2	2	1	2	2	2	2	1	2	2	2	1	1
180	1	2	3	1	1	1	0	1	1	2	2	0	2	2	2	2	1	1	0	1	0	0	1		0	1	1	1	1	2	1	1	0	2	2	2	2	2	2	2	2	1	2	2	0	0	1	2	2
182	0	2	2	2	2	1	0	1	1	1	2	1	2	2	2	2	1	1	1	1	1	1	2	1	1	1	1	1	1	1	1	1	1	2	2	2	2	2	2	2	2	2	2	2	1	1	1	2	2
187	1	3	2	1	0	0	0	0	0	0	0	0	0	0	0	0	0	0	0	0	0	0	0	0	0	0	0	0	0	0	0	0	0	0	0	0	0	0	0	0	0	0	0	0	0	0	0	0	0
191	0	2	2	2	2	2	1	2	2	1	2	2	2	2	2	2	2	2	2	2	2	2	2	2	2	2	2	2	2	2	2	2	2	2	2	2	2	2	1	2	2	2	2	2	1	1	1	2	2
194	1	2	2	1	2	2	1	1	1	1	1	1	1	2	1	2	1	1	1	0	0	0	2	1	0	1	0	0	1	1	1	1	0	0	0	2	1	1	1	1	0	0	2	2	0	0	0	0	2
195	1	1	3	1	2	2	1	2	2	2	2	2	2	2	2	2	2	2	2	2	2	2	2	2	2	1	2	2	2	2	2	2	2	0	0	2	2	2	2	2	2	2	2	2	1	1	2	2	2
196	1	2	3	1	1	1	1	0	0	0	1	0	0	1	1	2	1	1	1	1	1	1	1	1	1	1	1	1	1	1	1	1	1	1	1	2	2	2			1	1	2	2	1	1	1	1	2
200	0	2	3	2	1	1	0	0	2	1	2	1	1	2	2	2					0	0	1	0	0	1	1	1	1	1	0	1	0	1	1	2	2	2	1	2	1	1	2	2	0	0	0	2	1
201	1	2	2	2	2	2	1	1	2	2	2	2	2	2	2	2	1	1	1	1	2	2	2	2	1	1	2	1	2	2	2	2		2	2	2	2	2	2		1	2	2	2	1	1	1	2	2
204	1	2	3	2	2	2	1	2	2	2	2	2	2	2	2	2	2	2	2	2	2	2	2	2	2	2	2	2	2	2	2	2	2	2	2	2	2	2	2	2	2	2	2	2	2	2	2	2	2
206	1	3	1	2	2	1	0	1	2	1	2	1	1	2		2	2	2	1	2	1	0	2	2	2	1			2	2	1	2	1	2	2	2	2	2	2	2	2	2	2	2	1	1	1	2	2
211	1	2	2	2	1	2	1	1	2	1	2	1	1	2	2	2	2	2	1	1	2	1	2	1	1	1	2	1	2	1	1	1	1	2	2	2	2	2	1	2	1	1	2	1	1	1	1	2	2
217	1	3	2	2	1	0	0	0	1	1	1	0	1	1	1	1	0	0	0	0	0	0	0	0	0	0	0	0	0	1	0	0	0	0	0	1	0	0	0	0	0	0	1	0	0	0	0	0	0
218	1	3	2	2	0	0	0	0	0	0	1	0	0	2	2	1	0	0	0	0	0	0	1	0	0	0	0	0	0	1	0	0	0	1	1	2	1	1	1	1	1	0	1	2	0	0	1	1	1
221	1	3	2	2	0	1	0	0	1	1	1	0	0	1		2	0	0	0	0	0	0	0	0	0	0	0	0	0	0	0	0	0	0	0	0	0	0	0	0	0	0	1	0	0	0	0	0	0
222	0	3	2	1	1	1	0	0	2	2	2	0	0	2	2	0	0	0	0	0	0	0	0	0	0	0	0	0	0	0	0	0	0	0	0	0	0	0	0	0	0	0	2	1	0	0	0	1	1
223	0	3	2	1	1	1	0	0	1	1	1	0	0	1		2	0	0	0	0	0	0	0	0	0	0	0	0	0	0	0	0	0	0	0	1	1	1	0	0	1	1	1	1	0	0	1	1	1
224	0	2	3	1	0	0	0	0	0	0	0	0	0	0		0	0	0	0	0	0	0	0	0	0	0	0	0	0	0	0	0	0	0	0	0	0	0	0	0	0	0	0	0	0	0	0	0	0
226	1	3	2	2	0	0	0	0	1	0	0	0	0	1		0	0	0	0	0	0	0	0	0	0	0	0	0	0	0	0	0	0	0	0	2	1	1	0	1	0	0	2	1	0	0	0	0	2
227	1	1	3	2	2	2	2	2	2	2	2	2	2	2	2	2	2	2	2	2	2	2	2	2	2	2	2	2	2	2	2	2	2			2	2	2	2	2	2	2	2	2	2	2	2	2	2
228	1	1	3	1	2	2	2	2	2	2	2	2	2	2	2	2	2	2	2	2	2	2	2	2	2	2	2	2	2	2	2	2		2	2	2	2	2	2	2	2	2	2	2	2	2	2	2	2
233	0	2	2	2	2	1	0	1	1	1	2	0	2	2	2	2	1	1	1	1	0	1	2	1	1	1	1	1	2	2	1	2	1	0	0	2	2	1	1	2	2	2	2	2	1	1	1	2	2
238	1	3	1	2	2	2	1	2	2	2	2	2	2	2	2	2	2	2	2	2	2	1	2	2	2	2	2	2	2	2	2	2	2	2	2	2	2	2	2	2	2	2	2	2	1	1	2	2	2
239	0	2	2	2	1	1	0	0	1	1	2	0	1	2	2	1	2	1	1	1	1	0	1	1	0	1	1	1	1	1	1	2	1	0	0	2	2	2	1	2	2	1	2	2	0	0	0	1	2
241	1	3	2	2	1	1	0	0	1	1	1	1	1	1		1	1	1	1	0	0	0	2	1	1	1	0	0	1	1	1	1	0	1	1	2	1	2	1	2	1	0	2	2	0	0	0	2	2
242	1	1	3	1	2	1	1	1	1	1	2	1	2	1		2	2	2	2		2	1	1	1	1	1	1	1	2		1		1			2	2	2	2	2	2	2	2	2	2	2	2	2	2
253	0	3	2	2	1	0	0	0	2	1	1	0	0	2	1	1	0	0	0	0	0	0	0	0	0	0	0	0	0	1	0	1	0	0	0	1	1	1	0	1	0	0	2	1	0	0	0	1	1
256	1	2	2	2	2	2	0	0	1	1	1	1	1	1	2	2	2	2	2	2	1	0	2	0	0	2	2	2	2	2	0	2	2	2	2	2	1	1	2	2	0	0	1	2	0	0	1	2	1
259	0	2	2	2	2	1	0	1	2	1	2	1	1	2	1	2	1	1	0	1	0	0	2	2	1	1	1	1	1	2	1	1	2	1	1	2	2	2	2	2	2	2	2	2	0	1	2	2	1
260	0	3	1	2	2	2	1	2	1		2	2	2	2		2	2	2	2	2	1	1	2	2	2	2	2	2	2	2	2	2	2	2	2	2	2			2	2	2	2	2				2	2
262	0	2	2	2	1	1	0	0	1	0	1	0	0	1	1	2	0	0	0	0	0	0	1	0	0	0	0	0	0	1	0	1	0			2	2	2	1	1	0	0	2	2	0	0	0	1	2
263	1	1	3	1	2	2	1	2	2	2	2	2	2	2	2	2	2	2	2	2	2	2	2	2	2	2	2	2	2	2	2	2	2			2	2	2	2	2	2	2	2	2	1	2	2	2	2
267	1	2	2	3	2	2	2	1	2	1	2	2	2	2		2	2	2	1	2	1	1	2	2	2	2	2	2	2	2	2	2	1	2	2	2	2	2	1	2	2	2	2	2	2	1	2	2	2
268	0	2	2	3	2	2	2	1	2	2	2	1	2	2	2	2	2	2	1	2	1	1	2	2	2	2	2	2	2	2	2	2	2	2	2	2	2	2	2	2	2	2	2	2	2	2	2	2	2
269	0	1	3	1	2	2	0	2	2	2	2	2	2	2	2	2	1	1	1	2	2	2	2	2	2	2	2	2	2	2	2	2	2			2	2	2	2	2	2	2	2	1	2	2	2	2	2
275	0	2	2	2	1	0	0	1	1	1	1	1	1	1	1	1	1	0	0	1	1	0	0	0	0	0	0	0	1	1	1	1	0	1	1	2	1	1	1	2	1	1	2	2	0	0	1	1	2
277	0	1	2	2	2	1	1	1	2	2	2	1	2	2	1	2	2	1	1	2	2	1	2	2	1		1		2	2	1	1	2			2	1	1	2	2	2	1	2	2	1	1	2	2	1
282	1	2	2	2	1	1	0	1	1	2	2	1	1	2	2	2	2	1	1	2	0	0	2	1	0	1	1	0	2	2	1	2	0	2	2	2	2	2	2	1	2	1	2	2	1	1	2	2	2
286	1	3	2	2	1	1	0	0	1	1	1	1	1	1	2	1	1	0	0	0	0	0	1	0	0	0	0	0	0	1	1	0	0	0	0	1	1	1	0	1	0	0	1	1	0	0	0	0	0
287	0	1	3	1	2	2	1	1	2	1	2		2	2	1	2	2	2	1	2	2	1	2	2	2	1	2	1	2	1	2	2	2	2	2	2	2	2	2	2	2	2	2	2	1	1	1	2	2
290	1	2	3	1	1	2	0	0	2	1	1	1	1	2	1	2	1	1	0	1	1	0	1	0	0	1	1			2	1	1		1	1	1	1	1	1	2	1	1	2	2	1	1		2	2
291	1	1	3	2	2	2	1	2	2	2	2	2	2	2	2	2	2	2	2	2	2	2	2	2	2	2	2	2	2	2	2	2	2	2	2	2	2	2	2	2	2	2	2	2	2	2	2	2	2
293	1	2	2	2	2	1	0	2	2	2	2	1	1	2	2	2	1	1	1	1	0	0	1	1	0	1	1	1	1	1	1	1	0	2	2	2	2	2	2	2	2	2	2	2	2	2	2	2	2
295	0	2	2	2	2	2	2	2	2	2	2	1	1	2	2	2	2	2	2	2	2	2	2	2	2	2	2	2	2	2	2	2	2	2	2	2	2	2	2	2	2	2	2	2	2	2	2	2	2
297	0	2	1	2	2	2	1	1	2	2	2	2	2	2	2	2	2	2	2	2	2	1	2	2	2	2	2	2	2	2	2	2	2	2	2	2	2	2	2	2	2	2	2	2	2	2	2	2	2
298	0	2	2	2	2	2	1	2	2	2	2	2	2	2	2	2	2	2	2	2	2	2	2	2	2	2	2	2	2	2	2	2	2	2	2	2	2	2	2	2	2	2	2	2	2	2	2	2	2
302	0	3	1	3	1	1	0	0	1	1	1	0	0	2	1	1	1	0	0	0	0	0	1	0	0	0	0	0	1	1	0	1	0	0	0	2	2	2		2	0	0	2	2	0	0	0	2	2
304	1	3	2	2	1	1	0	0	1	1	1	0	0	1	1	1	0	0	0	0	0	0	0	0	0	0	0	0	0	1	0	1	0	0	0	1	1	1	0	1	0	0	1	1	0	0	0	1	1
305	1	1	3	2	2	2	2	2	2	2	2	2	2	2	2	2	2	2	2	2	2	2	2	1	1	1	2	2	2	2	2	2	2	2	2	2	2	2	2	2	2	2	2	2	1	1	1	2	2
306	1	1	2	2	2	2	1	2	2	2	2	2	2	2	2	2	2	2	2	2	2	2	2	2	2	2	2	2	2	2	2	2	2	2	2	2	2	2	2	2	2	2	2	2	2	2	2	2	2
307	0	1	2	2	2	1	0	1	2	1	2	1	1	2	2	2	2	1	1	1	1	1	2	1	1	1	1	1	2	1	1	2	1			2	2	2	1	2	1	1	2	2	1	1	1	2	2
309	0	1	2	2	1	1	0	1	2	1	2	1	1	2		2	1	1	1	1	1	1	2	2	2	1	2	1	2	2	2	2	2	2	2	2	1	2	1	2	1	0	2	2	1	1	1	1	1
310	1	2	2	2	2	2	2	2	2	2	2	2	2	2	2	2	2	2	2	2	2	2	2	2	2	2	2	2	2	2	2	2	2	2	2	2	1	1	2	2	2	2	2	2	1	1	1	2	1
314	1	3	2	2	2	1	0	0	1	1	1	1	1	2	2	2	1	1	1	1	1	0	1	0	0	1	1	1	1	1	1	1	1	1	1	2	1	1	1	1	2	2	2	2	0	0	1	1	2
321	0	3	2	3	2	2	0	1	2	2	2	2	2	2	2	2	2	2	1	2	1	1	2	2	2	1	2	1	2	2	1	2	2	2	2	2	2	2	1	2	1	1	2	2	1	1	1	2	2
328	1	2	2	3	2	2	2	2	2	2	2	2	2	2	2	2	2	2	2	2	2	2	2	2	2	2	2	2	2	2	2	2	2	2	2	2	2	2	2	2	2	2	2	2	2	2	2	2	2
331	1	3	1	3	2	2	1	2	2	2	2	2	2	2	2	2	2	2	2	2	2	1	2	2	2	2	2	2	2	2	2	2	2	2	2	2	2	2	2	2	2	2	2	2	2	2	2	2	1
333	0	2	1	3	2	2	2	2	2	2	2	2	2	2	2	2	2	2	2	2	2	2	2	2	2	2	2	2	2	2	2	2	2	2	2	2	2	2	2	2	2	2	2	2	2	2	2	2	2
336	1	3	2	3	2	2	1	1	1	1	2	1	2	2	2	2	2	1	1	2	1	1	2	1	1	1	1	1	1	2	1	1	1	2	2	2	1	1	1	1	2	1	2	2	1	1	1	2	1
339	1	2	2	2	2	2	1	2	2	1	2	2	2	2	2	2	2	2	1	2	2	1	2	2	2	1	2	1	2	2	2	2		2	2	2	2	2	2	2	2	2	2	2	1	1	2	2	2
342	0	3	2	2	2	1	0	1	2	2	2	2	1	2	2	2	1	1	0	0	1	0	0	0	0	0	0	0	2	2	1	2	1	1	2	2	2	2	1	2	2	2	2	2	0	0	1	2	2
348	1	2	2	2	1	0	0	0	1	1	1	0	0	1	1	1	1	1	1	0	0	0	1	0	0	0	0	0	1	1	0	0	0	1	1	2	2	2	0	1	1	1	2	2	0	0	0	2	2
351	1	3	2	2	1	2	1	0	1	1	2	1	1	1		2	1	1	1	1	0	0	2	1	1	1	2	2	2	2	1	2	2	2	2	2	2	2	1	2	2	2	2	2	1	1	1	1	2
354	1	2	2	2	2	1	0	0	1	1	2	1	1	1	2	1	1	1	0	0	1	0	1	1	1	0	1		1	2	1	0		1	1	1	1	1			0	0	2	2	0	0	0	2	2
355	1	3	2	2	1	1	0	0	1	1	1	0	0	1	1	1	1	0	0	0	0	0	1	0	0	1	1	1	1	1	1	1	1	0	0	1	1	1	0	1	0	0	1	1	0	0	0	1	0
356	0	2	3	2	2	2	0	1	0	0	1	0	1	1		2	2	1	0	0		1	0	1	1	1	1	0	1	2	1	2	2	1	1	2	1	1	0	1	2	2	2	2	1	1	2	1	1
358	0	3	2	1	0	1	0	0	1	0	1	0	0	1		1	0	0	0	0	0	0	0	0	0	0	0	0	1	1	0	1	0	0	0	2	2	1			0	0	0	2	0	0	0	1	1
360	0	3	2	2	1	1	0	0	1	0	1	0	0	1	2	0	0	0	0	0	0	0	0	0	0	0			1	2	0	1	0	0	0	2	2	2	0	0	0	0	2	0	0	0	0	1	2
361	1	2	2	3	2	2	2	2	2	2	2	2	2	2	2	2	2	2	2	2	2	2	2	2	2	2	2	2	2	2	2	2	2	2	2	2	2	2	2	2	2	2	2	2	2	2	2	2	2
363	1	2	2	3	2	1	0	1	2	2	2	0	2	2	2	2	2	1	1	1	0	1	2	2	1	1	2		2	2	1	2	1	2	2	1	1	1	1	1	2	1	2	2	0	0	1	2	2
369	1	3	2	2	1	1	0	0	1	2	2	1	0	2	2	2	1	1	1	1	0	0	1	1	0	1	1	1	1	2	1	2	1	1	1	2	2	2	0	1	1	0	2	1	0	0	1	2	2
375	1	2	2	2	2	2	2		2	2	2	2	2	2	2	2	2	2	1	1	1	0	2	2	1	1	2	1	2	2	1	2				2	1	2	2	2	2	2	2	2	1	1	1	2	2
378	0	1	2	2	2	2	2	1	2	1	2	2	2	2	2	2	2	2	2	2	2	1	2	2	2	2	2	2	2	2	2	2	2	2	2	2	1	1	2	2	2	1	2	2	2	2	1	2	2
380	1	2	2	2	1	2	0	1	1	1	2	1	0	1	2	2	2	2	1	1	0	0	2	1	0	1	2	2	2	2	1	1	0	1	2	2	1	1	2	2	1	1	2	2	1	1	1	2	2
381	0	2	1	2	2	2	2	2	2	2	2	1	2	2	2	2	2	2	2	2	2	2	2	2	2	2	2	2	2	2	2	2	2	2	2	2	2	2	2	2	2	2	2	2	2	2	2	2	1
383	0	3	2	2	1	0	0	0	1	1	1	0	0	2	1	1	1	0	0	0	0	0	1	0	0	0	0	0	1	1	1	1	0	0	0	1	1	1	0	1	0	0	1	1	0	0	0	1	1
387	1	2	3	2	2	2	2	2	2	1	1	2	2	2	2	2	2	2	2	2	2	2	2	2	2	2	2	2	2	2	2	2	2	2	2	2	2	2	2	2	2	2	2	2	1	1	1	2	2
391	1	3	2	2	1	1	0	1	2	2	2	1	1	2	2	1	1	1	1	0	0	0	1	1	0	0	0	0	1	1	0	1	0	2	2	1	1	1	2	2	1	0	2	2	0	0	0	1	2
392	1	2	3	2	2	2	1	1	1	1	2	2	2	2	2	2	2	2	1	1	1	1	2	2	2	1	1	1	2	2	1	2	1	2	2	2	2	2	2	2	2	2	2	2	1	1	2	2	2
393	1	3	2	2	0	0	0	1	1	0	1	0	0	2	2	1	0	0	0	0	0	0	0	0	0	0	0	0	0	1	0	0	0	0	1	2	1	1	0	2	0	0	2	1	0	0	0	1	1
396	1	3	2	3	0	0	0	0	1	0	0	0	0	1	0	0	0	0	0	0	0	0	0	0	0	0	0	0	0	0	0	0	0	0	0	0	0	0	0	0	0	0	1	0	0	0	0	0	1
397	1	3	2	2	1	1	0	0	1	0	0	1	1	2	2	2	1	0	0	0	1	0	0	0	0	0	0	0	1	1	1	1	0	1	1	2	2	2	1	2	1	1	2	2	0	0	0	1	2
398	1	3	2	2	0	0	0	0	1	1	1	0	0	1	0	0	0	0	0	0	0	0	0	0	0	0	0	0	0	0	0	0	0	0	0	1	1	1	0	1	0	0	1	1	0	0	0	1	1
401	0	2	2	2	2	1	0	0	1	0	2	0	0	2	2	2	1	1	1	1	1	0	2	1	1	1	1	1	1	2	1	2	1	2	2	2	1	1	1	2	2	1	2	2	1	1	1	2	2
403	0	2	2	3	1	1	0	0	0	1	1	1	0	0	2	2	1	1	1	1	0	0	1	1	1	1	1	1	1	1	1	1	0			2	2	2	1	2	2	2	2	2	0	0	0	2	2
405	1	3	2	1	1	1	0	1	1	1	1	0	0	1		2	0	0	0	0	0	0	2	1	1	1	0	0	1	2	0	0	0	0	0	2	2	2	0	2	0	0	1	2	1	1	1	2	1
406	0	1	2	2	2	2	1	1	2	2	2	1	1	2	2	2	2	1	0	1	1	0	2	2	1	1	1	1	2	2	1	1	1	1	1	2	2	2	1	2	1	1	2	2	0	0	0	1	2
407	1	3	2	2	0	0	0	0	0	0	0	0	0	0	0	0	0	0	0	0	0	0	0	0	0	0	0	0	0	0	0	0	0	0	0	1	1	1	0	0	0	0	2	0	0	0	0	0	1
410	1	3	2	2	0	0	0	0	0	0	0	0	0	0	0	0	0	0	0	0	0	0	0	0	0	0	0	0	0	0	0	0	0	0	0	0	0	0	0	0	0	0	0	0	0	0	0	0	0
411	0	2	2	2	1	2	1	1	2	1	2	1	1	2	1	2	1	1	0	1	2	1	2	1	1	1	1	1	2	2	1	1	2	2	2	2	1	1	1	2	2	2	2	2	1	1	1	1	2
412	1	3	2	2	1	1	0	0	1	1	1	1	1	2	2	2	2	1	1	1	1	1	2	1	1	1	1	1	2	1	1	1	1	2	2	2	2	2	1	2	2	1	2	2	1	1	1	2	2
415	0	2	2	2	1	2	1	2	1	1	1	1	2	2	2	1	1	1	1	1	0	2	1	1	1	2	1	2	2	1	2	1	1	1	2	2	2	2	1	2	2	2	2	2	1	1	2	2	2
416	0	3	2	3	0	1	0	0	1	1	1	0	0	1	1	0	0	0	0	0	0	0	0	0	0	0	0	0	0	0	0	0	0	0	0	1	1	1	0	1	0	0	1	1	0	0	0	0	1
417	1	2	2	2	2	2	1	1	2	1	1	2	2	2	2	2	1	1	1	1	1	1	2	1	1	1	1	1	2	2	1	2	2	2	2	2	1	1	0	1	0	0	1	1	0	0	0	2	2
419	0	2	2	3	1	1	0	0	1	1	1	0	1	1	1	1	1	0	0	0	0	0	1	0	0	0	1	1	1	1	0	0	0	1	1	2	2	1	1	2	1	1	2	2	1	0	0	2	2
420	0	2	2	3	2	2	2	1	2	2	2	2	2	2	2	2	2	2	1	1	1	1	2	2	2	2	2	2	2	2	2	2	2	2	2	2	1	1	1	2	2	2	2	2	1	1	1	2	2
421	1	3	1	2	2	2	1	2	2	2	2	1	2	2	2	2	2	2	2	2	2	2	2	2	2	2	2	2	2	2	2	2	2	2	2	2	2	2	2	2	2	2	2	2	2	2	2	2	2
424	1	3	2	2	0	1	0	0	1	1	1	0	0	1	1	1	0	0	0	0	0	0	1	0	0	0	0	0	0	1	0	0	0	0	0	1	1	1	0	0	0	0	2	1	0	0	0	0	2
425	0	2	2	2	1	0	0	1	2	2	2	1	1	2	2	2	1	1	1	2	0	0	2	2	1	1	1	1	1	2	1	2	1	1	2	1	2	2	2	2	2	2	2	2	1	1	1	2	2
432	1	3	1	2	1	0	0	0	1	1	1	0	0	1		1	0	0	0	0	0	0	2	2	1	0	0	0	2	1	1	1	0	0	0	2	2	2	0	1	1	1	2	1	1	0	0	2	2
434	1	3	2	2	0	0	0	0	0	1	1	1	0	0	1	0	1	0	0	0	0	0	0	0	0	0	0	0	0	1	0	0	0	0	0	2	0	0	0	0	0	0	1	0	0	0	1	1	1
437	1	3	2	2	1	1	0	0	1	1	2	0	0	2	2	1	1	1	0	0	0	0	1	0	0	0	0	0	1	1	0	0	0	1	1	1	2	2	1	2	0	0	2	2	0	0	0	2	2
440	1	3	2	2	1	1	0	0	1	0	1	0	0	1	0	1	1	1	1	1	0	0	1	1	1	0	1	0	1	1	0	1	0	1	1	1	1	1	0	1	0	0	1	1	0	0	1	1	1
441	1	3	1	2	1	2	2	2	1	1	1	1	1	2	2	2	1	0	0	0	0	0	2	2	1	0	1	0	1	2	1	1		2	2	2	2	2	2	2	2	2	2	2	1	1	1	2	2
442	1	2	3	1	1	2	1	0	2	1	2	0	1	2		2	1	1	0	0	0	0	1	0	0	0	1	0	1	2	1	2	0	1	0	2	2	2	1	2	1	0	2	2	1	1	0	2	2
446	0	3	2	2	1	1	1	0	1	1	1	1	1	1	1	2	1	0	0	1	1	0	1	0	0	0	1	1	1	1	0	1	0	1	1	1	1	1	1	1	1	1	1	1	0	0	0	1	1
447	1	2	2	2	2	2	1	2	2	2	2	1	2	2	2	2	2	2	2	2	2	2	2	2	2	2	2	2	2	2	2	2	2	2	2	2	2	2	2	2	2	2	2	2	1	1	2	2	2
448	1	3	2	1	1	1	0	1	1	1	1	0	0	1	0	0	0	0	0	0	0	0	0	0	0	0	0	0	0	0	0	0	0	1		1	0	0	0	0	0	0	1	0	0	0	0	0	1
453	1	3	2	1	1	0	0	0	1	0	1	0	1	1	1	1	1	0	0	0	0	0	1	1	0	1	1	1	1	1	1	1	0	1	0	2	1	1	0	1	0	0	2	2	0	0	0	1	1
454	0	3	2	1	1	2	0	1	2	1	2	1	1	2	1	2	2	1	1	1	1	0	2	1	0	1	2	2	2	2	1	2	1	2	2	2	2	2	1	2	2	2	2	2	1	0	1	2	2
455	0	1	2	1	2	2	1	2	2	2	2	2	2	2	2	2		1	1	1	2	2	2	2	1	1			2	2	2	2	2			2	1	1	1	2	2	2	2	2	1	1	1	2	2
456	0	3	1	1	2	2	1	2	2	2	2	2	2	2	2	2	2	2	2	2	2	2	2	2	2	2	2	2	2	2	2	2	2	2	2	2	2	2	2	2	2	2	2	2	2	2		2	2
460	1	3	2	2	2	1	0	2	2	1	2	1	1	2		2	1	1	1	1	0	0	1	1	0	1	1	1	1	1	1	1	1	2	2	2	2	2	2	2	2	2	2	2	1	1	1	2	2
462	1	2	3	1	1	1	0	0	1	1	1	0	1	1	1	1	0	0	0	0	0	0	0	0	0	0	0	0	1	1	0	1	0	1	1	2	2	2	0	1	0	0	2	1	0	0	0	0	0
464	0	2	2	2	1	1	0	1	1	1	1	1	0	2	2	2	1	1	0	1	0	0	1	0	0	0	2	1	1	1	0	1	0	1	1	1	1	1	2	2	1	1	2	1	0	0	1	1	2
468	1	3	1	2	2	2	1	2	2	2	2	2	2	2	2	2	2	2	1	2	1	1	2	2	2	2	2	2	2	2	2	2		2	2	2	2	2	2	2	2	2	2	2	1	1	2	2	2
471	0	3	2	2	1		0	1				1	1	2		2	1	1	0	1	1	0		1	0	0	1	0	1	2	1	1				1	1	1	0	0	0	0	2	2	0	0	1	1	2
474	0	2	2	2	1	0	0	0	2	2	2	0	1	2	0	2	0	0	0	0	0	0	0	0	0	0	0	0	0	1	0	0	0	0	0	2	2	2	0	2	1	1	2	2	1	0	0	2	2
478	0	3	2	2	1	1	1	1	1	1	2	0	1	2	2	2	2	1	1	1	1	1	2	2	1	2	2	2	1	2	1	1	2	2	2	2	2	2	2	1	1	1	2	2	1	1	0	2	2
480	0	2	2	2	2	2	1	2	2	2	2	2	2	2	2	2	2	2	1	1	1	1	2	1	1	1	2	1	2	2	2	2	2	2	2	2	2	2	2	2	2	2	2	2	1	1	2	2	2
481	0	3	2	2	2	1	0	1	2	1	2	1	1	2		2	2	1	1	1	1	1	2	1	1	1	1	1	2	2	1	1	1	2	2	2	2	2	1	2	2	2	2	2	1	1	1	2	2
483	1	2	2	2	1	1	0	1	1	0	1	0	0	1	1	2	1	0	0	0	0	0	1	0	0	1	0	0	1	1	1	1	0	1	1	2	1	1	1	1	0	0	1	1	0	0	0	1	0
486	1	2	3	1	0	0	0	0	1	0	1	0	1	1		0	0	0	0	0	0	0	0	0	0	0	0	0	0	0	0	0	0	0	0	1	1	1	0	0	0	0	2	1	0	0	0	0	0
487	0	3	2	2	0	2	0	1	1	1	2	0	0	2	2	2	1	1	0	1	0	0	2	2	1	0	1	1	1	2	1	1	1	1	1	2	2	2	1	2	2	2	2	2	1	1	1	2	2
490	1	2	2	3	2	2	2	2	2	2	2	2	2	2	2	2	2	2	2	2	2	2	2	2	2	2	2	2	2	2	2	2	2	2	2	2	2	2	2	2	2	2	2	2	2	2	2	2	2
493	0	3	2	2	1	1	0	1	1	1	2	1	2	2		2	1	1	1	1	0	0	2	2	1	1	1	0	2	2	1	2	1	0	0	2	2	2	0	2	1	1	2	2	0	0	0	1	2
494	1	2	2	2	1	1	0	1	0	0	1	0	1	1	0	2	2	1	1	0	1	1	2	1	0	0	1		2	2	0	0		2	2	1	2	0	2	2	1	1	2	2	0	0	0	1	2
495	1	2	2	2	2	2	1	2	2	2	2	1	2	2	2	2	2	1	1	2	2	1	2	2	2	1	2	1	2	2	1	1	1	2	2	2	1	2	1	2	2	1	2	2	1	1	0	0	2
496	1	2	2	3	2	2	2	2	2	2	2	2	2	2	2	2	2	2	2	2	2	2	2	2	2	2	2	2	2	2	2	2	2	2	2	2	2	2	2	2	2	2	2	2	2	2	2	2	2
499	0	2	2	2	1	2	2	1	2	2	2	0	1	2	2	2	2	2	2	1	0	1	2	2	1	1	2	2	2	2	2	2	2	2	2	2	1	2	1	2	2	2	2	2	1	1	1	2	2
505	1	3	2	2	1	0	0	0	1	1	1	1	1	2	2	2	1	1	1	0	0	0	2	1	1	1	1	0	1	2	1	1	0	1	1	2	2	2	1	2	1	1	2	2	0	0	0	1	2
506	1	3	2	1	1	2	0	0	1	0	1	0	0	2	2	2	1	0	0	0	0	0	2	0	0	0	0	0	1	2	0	2	1	1	1	1	1	1	0	0	0	0	2	1	0	0	0	1	2
507	0	3	1	2	2	2	2	2	2	2	2	2	2	2	2	2	2	2	2	2	1	2	2	2	2	2	2	2	2	2	2	2	2	2	2	2	2	2	1	1	2	2	2	2	2	2	2	2	2
508	1	2	1	2	2	2	2	2	2	2	2	2	2	2	2	2	2	2	2	2	2	2	2	2	2	2	2	2	2	2	2	2	2	2	2	2	2	2	2	2	2	2	2	2	2	2	2	2	2
509	0	2	2	1	1	1	0	1	1	1	2	1	1	2		2	2	2	0	1	0	1	2	1	1	2	2	1	2	2	1	2	1		2	2	2	2	1	2	1	1	2	2	1	0	0	2	2
513	1	2	2	2	2	1	0	1	1	2	2	2	1	2	2	2	2	2	1	1	2	1	2	2	1	2	1	1	2	2	1	1	2	2	2	2	2	2	2	2	2	2	1	2	1	1	1	2	2
515	1	2	2	2	1	2	1	1	2	2	2	1	1	2	2	2	2	2	1	2	2	1	2	1	1	1	1	1	2	2	1	2	1	2	2	2	2	2	2	2	1	1	2	2	1	1	1	2	1
516	1	2	3	2	1	1	0	1	2	1	2	1	1	2		2	2	1	0	0	0	0	1	0	0	0	0	0	1	1	0	1	0	0	0	1	1	1	0	0	1	0	1	2	0	0	0	1	1
517	0	2	3	2	1	1	0	0	1	1	2	1	1	2		2	2	1	1	1	1	0	1	0	0	0	1		2	2	1	1		1	1	2	2	2		2	1	1	2	2	1	1	1	1	2
522	0	2	1	2	2	2	2	2	2	2	2	2	2	2	2	2	2	2	2	2	2	2	2	2	2	2	2	2	2	2	2	2	2	2	2	2	2	2	2	2	2	2	2	2	2	2	2	2	2
523	0	2	2	2	2	1	0	2	2	1	2	2	2	2	2	2	2	2	1	2	2	2	2	2	2	1	2	2	2	2	2	2	2	2	2	2	2	2	2	2	1	1	2	2	1	1	2	2	2
524	0	2	2	2	2	2	1	2	2	2	2	2	2	2	2	2	2	2	1	1	1	1	2	1	1	1	2	1	1	2	2	2	1	1	1	2	2	2	2	2	2	2	2	2	1	1	1	1	1
525	0	3	2	2	1	0	0	0	1	1	1	0	0	1		1	0	0	0	0	0	0	0	0	0	0	0	0	0	0	0	0	0	0	0	2	2	2	2	2	0	0	2	2	0	0	0	1	2
527	1	2	2	2	2	2	1	2	2	1	2	2	2	2	2	2	2	2	1	2	2	2	2	2	1	1	2	2	2	2	2	2	2	2	2	1	2	1	2	2	2	2	2	2	2	2	2	2	2
529	0	2	2	2	2	2	1	2	2	1	2	2	2	2	1	2	2	2	1	1	2	1	2	2	2	1	2	2	2	2	1	1	2			2	2	2	1	2	1	1	2	2	1	1	1	2	2
532	0	2	1	2	2	2	1	1	2	2	2	1	2	2		2	2	2	1	1	1	0	2	2	1	1	2		1	2	2	2		2	2	2	2	1	1	2	0	0	2	2	1	1	1	2	2
533	1	2	2	2	0	0	0	0	1	0	2	0	0	2	2	2	0	0	0	0	0	0	1	0	0	0	0	0	0	2	0	0	0	0	0	1	1	1	0	0	0	0	1	0	0	0	0	1	1
534	1	2	2	2	2	2	1	2	2	2	2	1	2	2	2	2	2	1	1	2	1	0	2	2	1	1	2	2	2	2	2	2	2	2	2	2	2	2		2	2	2	2	2	1	1	2	2	2
536	0	2	2	2	1	1	0	1	1	1	1	0	0	2		1				1	0	0	1	1	1	1	1	1	1	1	1	1	0			2	2	1		2	1	1	2	2	1	0	1	2	1
538	1	3	2	2	2	1	0	1	1	1	2	1	1	2	2	2	2	1	1	1	1	1	2	2	1	1	2	1	2	2	1	2	1	2	2	2	1	1	2	2	2	2	2	2	0	0	1	2	2
539	0	2	2	2	1	1	0	0	1	1	1	0	0	1	1	1	0	0	0	0	0	0	1	1	1	0	0	0	1	1	0	1	0	1	1	2	2	2	0	2	0	0	2	2	0	0	0	1	2
540	1	3	2	2	1	1	0	0	1	0	1	0	0	2	2	1	0	0	0	0	0	0	1	0	0	0	0	0	0	1	1	1	0	0	0	2	2	2	1	2	0	0	2	1	0	0	0	1	1
542	1	2	2	1	1	0	0	0	1	0	2	1	1	2	2	2	1	1	1	0	0	0	1	0	0	1	1	2	2	2	2	1	0	1	2	2	2	2	2	1	1	1	2	2	0	0	0	1	1
543	0	2	2	2	1	1	0	1	2	2	2	1	1	2	2	2	1	1	1	1	1	0	1	1	1	1	1	1	1	1	1	1	1	1	1	1	1	1	1	1	1	1	2	2	1	1	0	1	1
546	0	3	2	2	2	2	0	1	1	1	1	1	2	2		2	1	0	0	0	0	0	1	0	0	0	1	1	1	2	0	1	1	1	0	2	2	2	0	2	1	1	2	2	1	2	1	2	2
548	1	2	2	3	1	1	0	2	2	1	2	1	2	2	1	2	2	2	1	1	1	1	2	2	1	2	1	1	2	2	1	2	2	2	2	2	1	1	2	2	2	2	2	2	1	1	0	2	2
549	0	2	2	2	2	2	1	1	2	2	2	2	2	2		2	2	2	2	1	2	2	2	2	1	1	2		2	2	2	2	2	2	2	2	2	2	2	2	2	2	2	2	1	1	1	2	2
550	0	3	2	2	1	1	0	0	1	1	1	0	0	1	1	2	0	0	0	0	0	0		0	0	0	1	1	1	2	1	1	0			2	1	2	1	2	1	0	2	1	0	0	0	1	0
553	1	2	2	2	1	1	1	0	1	2	2	1	2	2		1	1	1	1	1	0	0	2	2	2	0	1	0	1	2	1	1		2	2	2	2	2	1	2	1	1	2	2	1	1	1	2	1
554	0	1	2	2	1	1	0	1	2	1	1	1	1	2	2	2	2	1	1	1	1	0	2	1	1	1	1	1	2	2	1	1	2	1	1	2	1	1	1	1	2	1	2	2	0	0	0	1	2
555	0	2	2	2	1	2	1	0	1	0	2	0	0	2	1	2	1	1	1	0	1	1	2	2	1	1	1	1	2	2	1	1	1	2	2	2	2	2	2	2	2	2	2	2	1	1	2	2	2
556	1	3	1	2	2	1	0	0	1	1	1	1	1	2		2	1	1	1	1	1	0	1	1	1	1	1	1	1	2	1	2	1	1	1	2	2	2	1	2	1	1	2	2	0	1	1	2	1
558	0	2	2	3	2	2	0	2	2	2	2	2	2	2	2	2	2	2	2	2	2	1	2	2	2	1	2	1	2	2	1	2	2	2	2	2	1	1	2	2	2	2	2	2	1	1	1	2	2
559	0	2	2	2	1	0	0	0	1	1	1	1	1	1		2	1	0	0	0	0	0	1	0	0	1	1	0	0	1	0	1	1	0	0	2	1	1		1	0	0	2	1	0	0	0	1	1
560	0	3	2	2	1	1	0	0	1	1	1	0	0	1	2	2	0	0	0	0	0	0	1	0	0	0	1	0	1	1	0	1	0	1	1	2	1	2	0	2	0	0	2	2	0	0	1	1	2
561	1	3	1	3	2	2	2	2	2	2	2	2	2	2	2	2	2	2	2	2	2	2	2	2	2	2	2	2	2	2	2	2	2	2	2	2	2	2	2	2	2	2	2	2	2	2	2	2	2
564	0	3	1	2	0	0	0	0	0	0	0	0	0	0		0	0	0	0	0	0	0	0	0	0	0	0	0	0	0	0	1	0	0	0	0	0	0	0	0	0	0	1	0	0	0	0	0	1
566	0	3	2	2	1	0	0	0	1	1	1	0	0	1	1	2	1	0	0	0	0	0	1	0	0	0	0	0	1	1	0	1	0	0	0	1	1	1	0	1	1	1	1	1	0	0	0	1	1
567	1	3	1	2	1	1	1	1	1	1	1	1	1	2	1	2	2	1	1	2	0	0	1	0	0	1	1	1	2	2	1	1	0	1	1	2	1	1		2	0	0	2	2	1	1	1	2	2
569	0	3	2	1		2	1	0	2	2	2	0	1	2	2	2					0	0	1	0	0	0	0	0	0		2	0	0			2	2	2	0	2	2	1	2	2				1	2
570	1	3	2	3	1	1	0	1	1	1	1	0	1	2	2	2	2	1	0	0	0	0	1	0	0	0	1	1	2	2	1	1	0	0	0	2	1	1	0	1	0	0	2	1	0	0	0	1	1
580	1	3	2	2	1	2	1	0	2	1	2	0	1	2	2	2	1	1	1	1	1	0	2	2	1	1	2	1	2	2	1	2	0	2	2	2	2	2	2	2	1	1	2	2	0	0	0	2	2
583	0	2	2	2	2	2	2	1	2	2	2	2	2	2	2	2	2	2	2	2	2	1	2	2	2	2	2	2	2	2	2	2	2	2	2	2	2	2	2	2	2	2	2	2	2	2	2	2	2
585	0	2	2	3	2	2	1	2	2	2	2	2	2	2	2	2	2	2	2	2	2	2	2	2	2	2	2	2	2	2	2	2	1	2	2	2	2	2	2	2	2	2	2	2	1	1	1	2	2
586	0	2	2	2	1	1	0	0	1	1	1	0	0	2	1	0	0	0	0	0	0	0	2	1	0	0	0	0	0	1	0	0	0	0	0	2	2	2	0	1	1	1	2	2	1	0	1	1	2
587	1	3	2	2	1	1	0	0	1	0	1	1	0	2	2	2	0	0	0	0	0	0	1	1	1	1	0	0	0	1	0	0	0	0	0	2	2	2	0	0	1	1	2	2	1	1	1	1	2
589	0	3	2	2	2	1	0	0	1	0	2	0	0	0		2	1	1	0	0	0	0	1	0	0	0	0	0	0	1	0	1	1	0	0	2	2	2	2	2	1	1	2	2	1	1	2	2	2
590	1	2	2	1	0	0	0	0	1	0	1	0	0	1	1	1	0	0	0	0	0	0	0	0	0	0	0	0	0	1	0	0	0	0	0	1	0	1	1	0	0	0	1	1	0	0	0	1	1
591	0	3	2	2	1	1	0	1	1	1	1	0	0	2	2	1	0	0	0	0	0	0	0	0	0	0	0	0	1	1	0	1	0	0	1	2	2	2		2	0	0	2	2	1	0	0	2	1
592	0	3	1	1	2	0	0	1	1	1	0	1	0	0	2	2	1	1	1	1	1	1	2	1	1	1	1	1	1	2	1	2	2	2	2	2	2	2	0	2	0	0	2	2	0	0	0	2	2
593	1	3	2	2	1	1	0	1	2	1	2	2	2	2		2	2	1	1	1	0	0	2	2	1	1	2	1	2	2	1	2		2	2	2	2	2	1	2	1	0	2	2	0	0	1	2	1
594	1	3	2	2	2	2	1	2	2	1	2	2	2	2		2	2	2	2	2	1	1	2	2	2	2	2	2	2	2	2	2	1	2	2	2	2	2	2	2	2	2	2	2	2	2	2	2	2
598	0	3	2	3	1	0	0	0	2	2	2	1	1	2	2	1	1	1		0	0	0	0	0	0	0	0	0	1	0	0	0	0	0	0	2	2	2	0	0	0	0	2	2	0	0	0	2	1
599	0	2	2	2	1	2	0	2	1	2	2	1	2	2	2	2	1	1	1	1	1	0	2	2	1	1	2	1	2	2	1	1	2	1	1	1	1	1	1	1	0	0	1	0	0	0	0	1	0
601	0	3	2	2	0	0	0	0	1	1	1	0	1	2	1	1	0	0	0	0	0	0	1	0	0	0	1	0	0	1	0	0	0	2		1	1	1	0	1	0	0	2	2	0	0	0	1
602	1	3	2	2	1				1	1		1	1	2		2	1	2	2	2	1	1	2	2	2	1	2	2	2	2	2	2	1	2	2	2	2	2	2	2	2	2	2	2	2	2	2	2	2
605	1	3	1	2	2	2	2	2	2	2	2	2	2	2	2	2	2	2	2	2	2	2	2	2	2	2	2	2	2	2	2	2	2	2	2	2	2	2	2	2	2	2	2	2	2	2	2	2	2
606	0	2	2	2	1	2	0	1	1	1	2	0	1	1	0	2	2	1	1	1	1	1	2	2	1	1	2	1	2	2	1	1	2	2	2	2	2	2	1	2	1	1	2	2	0	0	1	1	2
607	0	2	2	2	1	1	0	0	1	0	1	0	0	2	0	2	1	0	0	0	0	0	2	0	0	0	0		1	1	0	2	0	0	0	2	2	2	1	2	1	1	2	2	0	0	0	2	2
608	1	3	2	2	2	2	2	2	2	2	2	2	2	2	2	2	2	2	2	2	2	2	2	2	2	2	2	2	2	2	2	2	2	2	2	2	2	2	2	2	2	2	2	2	1	1	2	2	2
609	1	3	1	3	2	1	0	1	2	2	2	2	1	2	2	2	2	2	2	1	1	1	2	2	1	1	2	1	2	2	1	1	2	2	2	2	2	2	2	2	2	2	2	2	1	1	2	2	2
610	0	3	2	2	2	2	1	1	2	2	2	1	1	2	2	2	2	1	0	1	1	1	2	2	1	1	2	1	2	2	2	2	2	2	2	2	2	2	1	2	2	1	2	2	1	1	1	2	2
611	0	2	2	2	1	1	0	0	1	0	2	0	1	2	1	2	0	0	0	0	0	0	1	0	0	1	0	0	0	1	1	0	0	1	1	2	1	1	1	0	1	1	2	2	1	1	2	2	1
613	0	2	2	2	1	1	0	0	2	2	2	0	1	2	2	2	0	0	0	0	0	0	1	1	1	0	0	0	0	1	0	0	0	2	2	2	2	2	1	1	0	0	2	2	0	0	0	2	1
614	0	3	2	2	1	1	0	0	1	1	2	0	0	1	1	1	0	0	0	0	0	0	1	0	0	0	0	0	0	1	0	1	0	0	0	2	2	2	0	2	0	0	2	1	0	0	0	1	1
615	1	3	2	2	1	1	0	0	2	1	2	1	1	2		2	1	1	0	0	0	0	1	0	0	0	0	0	0	1	0	0	1			1	1	1	1	1	0	0	1	2	0	0	0	1	1
616	0	2	2	2	1	2	1	1	1	1	2	0	0	1	1	2	0	0	0	0	0	0	1	0	0	0	0	0	0	1	0	1	1	0	0	2	1	1	0	2	1		2	2	1		0	1
617	1	2	2	3	2	2	2	2	2	2	2	2	2	2	2	2	2	2	2	2	2	2	2	2	2	2	2	2	2	2	2	2	2	2	2	2	2	2	2	2	2	2	2	1	1	2	2	2	2
618	1	2	2	2	1	0	0	0	1	1	1	0	0	1		2	1	1	1	1	0	0	1	1	1	1	1	1	1	2	1	1	0	2	2	2	2	2	1	1	0	0	2	2	0	0	0	2	1
619	0	2	2	1	1	1	1	1	1	0	1	0	0	0	0	2	0	0	0	0	0	0	1	0	0	0	1	1	1	1	0	0	0	1	1	2	2	2	1	1	0	0	2	2	0	0	0	1	2
620	0	1	2	2	2	2	1	2	2	2	2	2	2	2	2	2	2	2	2	2	2	2	2	2	2	1	1	1	2	2	1	2	2			2	1	2		2	2		2	2				2	2
623	1	3	1	1	2	1	0	2	2	1	1	1	2	2	2	1	1	1	1	0	1	0	1	0	0	0	0	0	1	1	0	1	0	2	2	1	1	1	1	2	0	0	2	1	0	0	1	1	2
627	1	3	2	2	0	0	0	0	1	0	0	0	0	1	0	0	0	0	0	0	0	0	0	0	0	0	0	0	0	0	0	0	0	0	0	0	0	0	0	0	0	0	0	0	0	0	0	0	0
629	1	2	2	1	1	1	0	0	2	0	2	0	1	2	2	2	1	0	0	0	0	0	2	1	0	0			1	2	1	1		2	2	2	2	2	2	1			2	2	0	0	0	2	0
631	0	2	2	1	1	1	1	1	2	1	2	1	2	2	1	2	2	1	1	0	0	0	2	1	1	1	2	1	2	2	1	2	1	2	2	2	1	1		2	2	1	2	2	1	1	1	1	2
632	1	3	2	2	1	0	0	0	1	0	1	0	0	1	1	1	1	1	0	0	0	0	1	0	0	0	1	0	1	1	0	1	0	1	1	2	2	2	1	1	0	0	2	2	0	0	1	1	1
633	1	3	2	2	1	2	1	0	1	1	2	1	1	2		2	1	1	1	1	0	0	1	0	0	1	0	0	1	1	1	1				2	2	2	1	2	1		1	2	0	0	0	1	1
634	0	3	2	3	1	1	0	0	1	2	2	1	1	2	2	2	2	2	1	2	0	0	1	0	0	1	1	1	2	2	1	1	0	2	2	1	2	2	2	2	1	1	2	2	0	0	0	2	2
635	0	2	2	3	1	2	1	2	1	1	1	1	1	2	1	2	1	1	0	1	0	0	2	2	2		2	0	2	2	1	2	1	1	1	2	2	2	2	2	2	1	2	2	1	1	0	1	2
637	1	3	2	3	1	1	0	0	0	0	1	0	0	1	1	0	0	0	0	0	0	0	1	0	0	0	0	0	0	1	0	0	0	0	0	1	1	1	0	1	0	0	1	0	0	0	0	1	1
641	1	2	2	2	1	0	0	0	2	1	1	1	1	2	1	2	2	2	1	1	1	0	2	1	0	1	2	1	1	2	1	2	0	1	1	1	1	1	0	2	0	0	1	1	0	0	0	1	1
643	0	2	2	2	1	0	0	0	0	0	1	0	1	1	1	1	0	0	0	0	0	0	1	0	0	0	0	0	0	1	0	1	1	0	0	0	1	1	0	1	0	0	1	1	0	0	0	1	1
645	0	3	1	2	1	2	0	1	2	1	1	0	1	2		2	1	2	1	0	1	0	2	0	0	1	1	0	1	1	1	1	0	0	0	2	2	2	1	2	2	1	2	2	0	0	1	2	2
646	0	2	2	2	1	2	1	1	2	1	2	1	1	2	2	2	2	1	0	2	0	0	2	2	1	1	2	2	2	2	1	2	2	2	2	2	2	2		2	2	2	2	2	1	1	1	2	2
647	1	3	1	2	2	2	1	1	1	1	1	1	1	2	2	2	2	1	1	1	1	1	2	2	1	1	2	1	2	2	1	1	1	1	1	2	2	2	1	2	1	1	2	2	1	1	1	2	2
650	0	3	1	2	1	1	0	0	1	1	2	1	1	2		2	1	1	0	1	0	0	1	0	0	0	1	1	2	2	1	1	0			2	1	0	2	2	0	0	2	2	0	0	0	2	1
653	0	2	2	3	2	2	1	1	1	1	2	1	2	2	2	2	1	1	0	1	0	0	2	2	1	0	1	1	1	1	0	2	2	2	1	2	1	1	0	1	1	0	2	2	1	0	0	2	1
656	1	2	2	3	2	2	2	2	2	2	2	2	2	2	2	2	2	2	2	2	2	2	2	2	2	2	2	2	2	2	2	2	2	2	2	2	2	2	2	2	2	2	2	2	2	2	2	2	2
659	1	3	2	2	1	2	0	2	1	1	2	1	1	2	2	2	2	1	1	2	1	1	2	2	1	1	2	1	2	2	1	2	2	2	2	2	2	2	2	2	2	1	2	2	0	1	1	2	2
663	0	3	1	2	2	2	1	2	2	2	2	2	2	2	2	2	2	2	2	2	1	2	2	2	2	2	2	1	2	2	2	2	2	2	2	2	2	2	2	2	2	2	2	2	2	1	2	2	2
664	1	2	2	2	2	1	0	1	2	2	2	0	1	2	2	2	2	2	2	2	0	0	2	2	2	2	2	2	2	1	1	2	2	2	2	2	2	2	2	2	2	2	2	2	1	1	1	2	2
666	1	3	2	2	1	0	0	0	1	1	1	0	0	1	1	1	1	0	0	0	0	0	0	0	0	0	0	0	1	1	1	1	0			1	1	0	0	1	0	0	1	1	0	0	0	0	1
667	0	2	2	2	1	1	0	1	2	1	1	0	1	2	1	2	1	0	0	0	0	0	1	0	0	1	1	1	2	2	1	1	0	1	1	2	1	1	1	2	1	1	2	2	0	0	1	1	1
668	0	2	2	2	1	0	0	0	0	0	1	0	0	1	0	1	1	0	0	0	0	0	1	1	0	0	0	0	1	1	0	0	0	1		1	1	1	2	2	0	0	2	2	0	0	0	1	2
670	1	2	2	2	1	2	1	1	2	2	2	1	1	2	2	2	1	1	1	1	0	0	2	1	1	1	1	1	1	2	1	1	1	2	2	2	2	1	2	2	2	1	2	2	1	1	1	2	2
671	1	3	2	2	1	1	0	1	1	0	2	1	1	2	1	2	1	0	0	0	0	0	1	0	0	0	1	0	1	1	0	1	0	0	1	2	1	2	1	1	0	0	1	1	0	0	0	1	2
672	0	3	2	2	1	1	0	0	0	0	0	0	1	0		1	0	0	0	0	0	0	1	0	0	0	0	0	0	1	0	0	0	1	1	1	1	1	1	1	1	0	2	1	0	0	0	0	1
673	1	3	2	1	1	0	0	0	1	0	1	0	0	0	0	1	0		0	0	0	0	0	0	0	0	0	0	0	0	0	0	0	0	0	2	1	1	0	1	0	0	2	0	0	0	0	0	1
677	1	3	1	2	2	2	2	2	2	2	2	2	2	2		2	2	2	2	2	2	1	2	2	2	2	2	2	2	2	2	2	2	2	2	2	2	2	2	2	2	2	2	2	2	2	2	2	2
679	0	2	2	2	2	2	1	1	2	2	2	2	2	2	2	2	2	2	2	2	2	2	2	2	2	2	2	2	2	2	2	2	2	2	2	2	2	2	2	2	2	2	2	2	1	1	1	2	2
680	0	3	2	1	1	2	0	1	1	1	1	0	1	2	1	1	1	1	0	0	0	0	1	0	0	1	1	1	1	2	1	1	0	0	0	2	1	1	1	1	0	0	2	1	0	0	0	1	1
681	1	3	1	1	1	0	0	0	1	0	1	0	0	1	0	1	0	0	0	0	0	0	1		0	0	0	0	0	1	0	0	0	1	1	2	2	2	1	2	0	0	1	1	1	1	1	1	1
694	1	3	1	3	2	2	1	2	2	2	2	1	2	2		2	2	2	1	2	2	2	2	2	2	2	2	2	1	2	2	2		2	2	2	2	2	2	2	2	2	2	2	2	2	2	2	2
696	1	3	3	2	1	1	0	0	1	2	2	1	1	2	2	2	1	1	0	0	0	0	1	1	1	0	1	1	1	1	0	0	0	1	1	2	2	2	1	2	1	1	2	2	0	0	0	1	2
698	0	1	2	2	2	2	1	2	2	2	2	2	2	2		2	2	2	2	2	2	2	2	2	2	2	2	2	2	2	2	2	2	2	2	2	2	2	2	2	2	1	2	2	1	1	1	2	2
703	1	2	2	2	2	2	1	2	2	1	1	1	2	2		2	2	2	2	1	2	1	2	2	2	2	2	2	2	2	2	2	2	2	2	2	2	2	2	2	2	2	2	2	2	2	1	2	2
707	0	2	2	3	2	1	0	1	2	2	2	1	2	2	2	2	2	1	0	1	1	0	1	1	0	1	1	1	1		1	1	1	2	2	2	2	2	1	2	2	2	2	2	0	0	1	2	2
709	0	3	2	3	1	1	1	1	1	2	2	1	1	2	2	2	1	1	1	1	0	0	2	1	1	1	1	1	1	2	1	2	2	1	2	2	2	2	2	2	2	2	2	2	1	2	2	2	2
712	1	3	2	2	1	0	0	0	1	1	1	1	1	2		1							1	0	0	0				1	1	1		1	1	2	2	2		2	0	0	2	1	0	0	0	1	0
714	1	3	1	2	2	1	0	1	2	2	2	1	2	2		2	2	2	1	1	0	0	2	1	1	2		1	1	2	2	1		2	2	2	2	2	2	2	2	2	2	2	1	1	2	2	2
719	0	2	2	2	2	2	1	2	2	2	2	2	2	2		2	2	1	1	2	1	2	2	2	1	2	2	2	2	2	1		1	2	2	2	2	2	1	2	2	2	2	2	1	1	1	2	2
720	0	3	2	3	1	1	0	1	2	2	2	1	2	2	2	2	2	1	1	1	0	0	2	1	0	1	1	1	2	2	1	1	1	2	2	2	1	2	1	1	1	1	2	2	0	0	0	1	1
724	0	2	2	3	2	1	0	1	2	1	2	1	1	2	2	2	1	1	1	1	0	0	1	1	0	1	1	1	1	1	1	1	2	2	2	2	1	1	0	2	1	2	2	2	0	1	1	2	2
727	0	3	2	2	0	0	0	0	1	1	1	0	0	2	1	0	0	0	0	0	0	0	0	0	0	0	0	0	0	0	0	0	0	0	0	2	1	1	0	1	1	1	2	1	0	0	0	0	2
730	1	2	2	2	1	0	0	0	1	1	2	1	0	2		2	2	2	1	1	0	0	2	1	1	0	1	1	1	1	0	2	1	1	1	2	1	1	2	2	0	0	2	2	0	0	0		2
731	0	3	2	3	1	1	0	0	1	1	1	0	0	1	0	2	1	1	1	0	0	0	2	1	0	0	1	0	2	2	1	1	1	1	1	2	2	2	0	1	0	0	2	2	0	0	1	1	2
732	1	3	2	2	1	1	0	0	2	1	2	1	1	2	0	2	1	1	1	1	0	0	2	1	0	1	2	1	2	1	1	2	0	2	2	2	2	2	2	2	1	0	2	2	0	0	1	2	1
736	0	3	2	2	2	2	1	2	2	2	2	1	1	2		2	2	1	1	1	2	1	2	2	1	1	1	1	2	2	1	1	1	2	2	2	2	2	2	2	2	1	2	2	1	1	1	1	2
740	1	3	2	2	1	0	0	1	1	1	2	0	0	2	0	2	1	0	0	0	0	0	1	0	0	1			0	2	1	2	0			2	2	2	0	0	0	0	2	2	0	0	0	1	1
742	1	3	1	2	1	1	0	0	1	1	1	0	0	2	2	2	1	1	0	0	0	0	2	1	0	1	1	1	2	2	1	1	0	1	2	2	2	2	1	2	2	2	2	2	0	0	1	2	1
743	0	2	2	2	2	1	1	2	2	2	2	2	2	2	2	2	2	2	1	1	2	1	2	1	1	1	1	1	2	2	2	2	1	2	2	2	1	2	1	2	1	2	2	2	1	1	1	2	2
746	0	3	2	2	1	1	0	0	2	1	2	1	1	2	1	2	1	0	0	1	0	0	1	0	0	1	2	1	2	2	1	1	1	2	1	2	2	2	1	1	1	1	2	2	0	0	0	2	2
747	1	3	1	2	2	1	0	2	2	2	2	2	2	2	2	2	2	2	2	2	2	2	2	1	0	0	1		2	2	2	2	1	2	2	2	2	2	1	2	2	2	2	2	2	1	2	2	2
751	1	2	2	2	1	1	1	0	2	1	1	1	1	2		2	1	1	0	1	0	0	2	1	0	1	1	1	2	2	1	2	1	2	2	2	2	2	2	2	2	2	2	2	1	1	1	2	1
752	0	2	2	2	2	2	1	1	2	1	2	2	2	2	2	2	2	2	1	2	1	1	2	2	1	1	2	2	2	2	1	2	2	2	2	2	2	2		2			2	2	1	1	1	2	2
753	0	2	2	2	2	1	0	1	1	0	2	2	2	2		2	2	2	1	1	1	0	2	2	2	1	2	1	2	2	1	2	2	2	2	2	2	2	1	2	1	1	2	2	0	0	0	1	1
755	1	3	2	2	2	1	0	1	2	2	2	1	1	2	2	2	1	1	0	1	1	1	2	1	0	1			2	2	1	2	1	2	2	2	2	2	2	2	2	1	2	2	1	1	1	2	2
756	1	3	2	2	0	0	0	0	0	0	0	0	0	0	0	0	0	0	0	0	0	0	0	0	0	0	0	0	0	0	0	0	0	0	0	0	0	0	0	0	0	0	1	0	0	0	0	0	1
760	1	3	2	2	2	2	0	2	2	2	2	2	2	2		2	2	2	2	2	1	0	2	2	2	1	2	1	2	2	1	2				2	2	2	2	2			2	2	2	2	2	2	2
761	0	3	2	1	1	0	0	0	1	0	2	0	1	2		0	0	0	0	0	0	0	0	0	0	0	0	0	0	1	0	0	0	0	0	2	2	2	0		0	0	2	1	0	0	0	2	1
762	0	2	2	2	1	1	0	1	1	1	1	0	0	1	1	2	1	1	1	1	0	0		1	1	1	1	0	0	1	0		0	1	1	2	2	2	1	2	0	0	2	2	1	1	1	2	2
765	1	2	2	2	1	1	0	0	2	2	1	1	0	2	2	2	2	1	1	1	0	1	2	1	1	1	1	1	1	2	1	2	1	2	2	2	2	2	2	2	2	1	2	2	1	1	1	2	2
767	1	3	1	2	1	1	0	0	1	1	2	0	0	2	2	2	2	1	0	2	0	0	1	0	1	1	1	1	1	1	1	1	0	2	2	2	2	2	2	2	1	1	2	2	1	1	2	2	2
768	1	2	2	2	1	2	1	1	1	1	1	1	1	2	1	2	0	0	0	0	0	0	1	1	1	1	0	0	1	1	0	1	2	1	1	2	1	2	1	2	1	1	2	2	0	0	1	2	2
771	0	3	2	2	0	0	0	0	1	0	1	0	0	1	0	1	0	0	0	0	0	0	0	0	0	0	0	0	0	1	0	0	0	0	0	1	1	1	0	1	0	0	1	1	0	0	0	1	1
772	0	3	2	2	2	2	1	1	2	2	2	1	2	2	2	2	2	2		2	0	1	2	2	2	2	2	1	2	2	2	2	1	2	2	2	1	2	1	2	1	1	2	2	1	1	1	2	2
774	0	3	1	3	0	1	0	0	1	1	2	0	0	2		2	0	0	0	0	0	0	1	0	0	0	0	0	1	1	0		0	0	0	2	1	1	0		1	1	2	2	0	0	0	1	2
777	0	2	2	2	2	2	0	0	2	2	2	1	1	2		2	1	1	1	1	0	0	2	1	0	1	1	1	2	2	1	1	1	2		2	2	2		2	1	1	2	2	1	0	0	1	2
778	0	3	2	2	1	0	0	0	0	1	1	0	0	1	1	1	0	0	0	0	0	0	0	0	0	0	0	0	0	1	0	0	0	0	0	1	0	0	0	0	0	0	1	0	0	0	0	0	1
779	1	2	2	3	2	2	2	2	2	2	2	2	2	2	2	2	2	2	2	1	1	1	2	2	2	2	2	2	2	2	1	2	2	2	2	2	1	1	2	2	2	2	2	2	1	1	1	2	2
780	0	2	2	2	2	1	0	0	2	1	2	1	1	2	1	2	2	2	1	2	0	0	2	0	0	0	0	0	2	2	1	2	0	2	2	2	2	2	1	2	2	2	2	2	0	0	0	2	2
781	0	2	2	3	2	2	2	2	2	2	2	2	2	2	2	2	2	2	2	2	2	2	2	2	2	2	2	2	2	2	2	2	2	2	2	2	2	2	2	2	2	2	2	2	2	2	2	2	2
782	0	3	2	2	2	2	1	1	2	2	2	0	0	2	2	2	2	2	1	2	0	0	2	2	2	0	2	0	2	2	0	1	2	2	2	2	2	2	1	2	2	2	2	2	0	0	0	1	2
784	0	3	2	2	2	2	1	2	2	2	2	2	2	2	2	2	2	2	1	2	2	1	2	2	1	1	1	1	2	2	1	2	1			2	2	2	1	2	2	2	2	2	1	1	2	2	2
785	0	3	2	2	1	1	0	0	2	0	2	0	1	2	0	2	1	0	0	0	1	1	2	0	0	1	1	1	1	2	1	1	2	1	2	2	2	2	1	2	1	1	1	2	1	1	0	1	2
788	0	2	2	2	2	2	1	2	2	1	2	2	2	2	2	2	2	1	1	2	2	1	2	2	2	1	2	1	2	2	2	2	2	2	2	2	2	2	1	2	2	2	2	2	1	1	1	2	2
789	0	2	2	2	2	2	1	1	2	2	2	2	2	2	2	2	2	2	2	2	2	2	2	2	1	2	2	2	2	2	2	2	2	2	2	2	2	2	2	2	2	2	2	2	1	1	1	2	2
790	0	2	2	2	2	2	2	2	2	2	2	1	2	2	2	2	2	2	2	2	2	2	2	2	2	2	2	2	2	2	2	2	2	2	2	2	2	2	2	2	2	2	2	2			2	2	2
791	1	3	2	3	2	1	0	1	2	2	2	2	2	2	2	2	2	2	1	2	1	0	2	2	1	1	2	1	2	2	1	1	1		2	2	2	2	2	2	2	2	2	2	2	1	2	2	1
793	1	2	2	2	2	2	1	1	2	0	2	2	1	2	1	1	1	1	1	1	1	0	1	1	1	1	1	1	1	1	1	1	1	2	2	2	2	2	2	2	2	2	2	2	1	1	2	2	2
794	0	1	3	1	2	0	0	0	2	2	2	1	2	2	2	2	2	2	1	2	0	1	1	0	0	0	0	0	2	2	1	1	1	0	0	2	2	2	1	2	1	0	2	2	1	1	1	2	2
798	0	3	2	2	0	0	0	0	1	1	1	0	0	1			0	0	0	0	0	0	0	0	0	0	0	0	0		0	0	0	0	0	1	0	0	0	0	0	0	1	1	0	0	0	1	1
799	0	2	2	3	2	2	2	2	2	2	2	2	1	2	2	2	2	2	2	2	1	2	2	2	2	2	2	2	2	2	2	2	2	2	2	2	2	2	2	2	2	2	2	2	1	1	2	2	2
800	1	2	2	2	1	1	0	0	1	1	2	0	0	2	2	2	2	1	1	0	0	0	1	0	0	1	2	0	1	2	1	1	0			2	2	2	0	2	1	0	2	2	0	0	0	1	2
801	1	3	2	2	1	0	0	0	1	0	1	0	0	1	0	1	0	0	0	0	0	0	0	0	0	0	0	0	0	1	0	0	0	0	0	0	0	0	0	1	0	0	1	1	0	0	0	1	1
803	0	3	2	1	1	0	0	0	1	0	1	0	0	1	0	1	0	0	0	0	0	0	0	0	0	0	0	0	0	1	0	0	0	0	0	1	1	1	0	1	0	0	2	2	1	0	0	1	2
804	1	3	2	2	2	2	1	2	2	2	2	2	2	2	2	2	2	1	2	2	2	2	2	2	2	2	2	2	2	2	2	2	2	2	2	2	2	2	2	2	2	2	2	2	2	2	2	2	2
807	0	3	2	3	1	1	0	0	1	0	1	0	1	2		1	0	0	0	0	0	0	1	0	0	0	1	0	1	1	0	0	0	0	1	2	1	1	0	1	0	0	2	0	0	0	0	1	2
808	1	1	2	2	2	2	1	2	2	1	1	2	2	2		2	2	2	2	2	2	2	2	2	2	2	2	2	2	2	2	2	2	2	2	2	2	2	2	2	1	1	2	2	0	0	1	2	2
809	0	2	2	3	1	2	0	1	1	1	2	1	1	2	2	2	2	1	1	1	0	0	2	2	1	1	1	1	2	2	1	1	2	2	2	2	1	1	1	2	0	0	2	2	1	1	0	2	2
812	0	2	2	2	2	1	0	0	2	1	2	0	0	2	1	2	0	0	0	0	0	0	1	0	0	0	0	0	1	1	0	0	0	1	1	2	1	2	0	0	0	0	2		0	0	0	2	2
816	0	2	2	2	1	1	1	1	1	1	1	1	1	2		2	1	1	0	1	1	0	1	1	0	1	1	1	1	1	1	1	1	2	2	2	2	2	1	2	2	2	2	2	1	1	1	2	2
829	1	3	2	1	0	0	0	0	0	0	0	0	0	0	1	1	0	0	0	0	0	0	0	0	0	0	0	0	0	0	0	0	0	0	0	1	0	0	0	0	0	0	1	0	0	0	0	1	0
[truncated: 60 more columns]
